# Supplementary material for: Natural disease course and genotype-phenotype correlations in Complex I deficiency caused by nuclear gene defects: what we learned from 130 cases
Source: J Inherit Metab Dis. 2012 May 30;35(5):737–47. doi: 10.1007/s10545-012-9492-z (PMC3432203; doi:10.1007/s10545-012-9492-z)
Supplement: Supplementary file 1 — Genetic, biochemical and clinical features of patients with nuclear encoded complex I deficiency. Cause of death: Respiratory failure (RF), Cardiorespiratory failure (CRF), Central Hypoventilation (CH), Lactic acidosis (LA), Cardiomyopathy (CM), Brainstem dysfunction (BD), Infection (INF), Multi Organ Failure (MOF), Aspiration Pneumonia (AP), Sudden death (SD); Lactate serum and CSF: mildly increased (1): 2.1 – 4 mmol/l; moderately increased(2) 4.0 – 7.0 mmol/l; severely increased (3): > 7.0 mmol/l; Muscle biopsy: ragged red fibers (RRF), atrophy type 2 fibers (AT2F), lipid accumulation(LPA), atrophic fibers (AF), atypical mitochondria (AM), reduced number of type 1 fibers (RNT1F). (XLS 143 kb) [file 10545_2012_9492_MOESM1_ESM.xls]

## Sheet: Blad1
1st author	Year of publication	Gender	Age at presentation (years)	Age of death (years)	Alive at age (years)	Cause of death	Gene	Mutation	Origin	Family	Consanguinity	CI muscle (% of lowest normal value)	CI fibroblasts (% of lowest normal value)	Muscle histology	Serum lactate increased?	Lactaat CSF increased?	Alanine increased? (>450 μmol/l)	Excretion of TCA intermediates in urine	Gestational age (at term (AT) or in weeks)	Birth weight (normal (N) or in grams)	APGAR	Dysmorphisms	Microcephaly	Macrocephaly	Psychomotor retardation	Pure motor retardation	Developmental regression	Deterioration with infections	Failure to thrive	Feeding problems	Encephalopathy	Lethargy	Irritability	Pyramidal signs and symptoms	Extrapyramidal signs and symptoms	Dys-/hypertonia	Hypotonia	Muscle weakness	Exercise intolerance	Dystrophy	Ataxia	Neuropathy	Epilepsy	Myoclonic epilepsy	Ptosis	Ophthalmoplegia	Nystagmus	Strabismus, conjugation probl	Optic atrophy, pale optic disc
Dunning	2007	M	0.9		24		NDUFAF1	p.Thr207Pro				0.38			3										0.9			0.9									0.9	0.9	11										11
Fassone	2011	F	0.5	0.6		CM	NDUFAF1	p.Arg211Cys/p.Gly245Arg	French		N	0.25		LPA. AM	3			1	AT	N								0.5		0.5
Ogilvie	2005	F	1	13.5		RF	NDUFAF2	p.Arg45X	Chinese/Portugese		N	0.38	0.2		3	2	1		AT													3					3	3		8	3	3					1	3	3
Barghuti	2008	F	1.8	2		CRF	NDUFAF2	p.Met1Leu	Areb-Muslim		Y	0.36			0																						1.8				1.8			1.8		1.8	1.8
Barghuti	2008	M	0.7	1.8			NDUFAF2	p.Met1Leu			Y	0.24	0.53		0				N	N	N					0.7											0.7										0.7		0.7
Hoefs	2009	F	0.3	1		RF	NDUFAF2	p.Tyr38x			Y		0.21					1	AT	N					0.5	0.5	1		0.5	0.5						1	0.5										0.3
Calvo	2010	M	0.3	1.2			NDUFAF2	p.W74X/p.I35SfsX17	Australian		Y	0.38	0.32		1												1.2		0.3								0.3										0.3
Calvo	2010	F	0.5	1.5			NDUFAF2	p.Trp74X	Australian	family 1	N		0.26																0.5								0.5										0.5		0.5
Calvo	2010	M	0.2	1.2			NDUFAF2	p.Trp74X	Australian		N		0.32																0.3								0.3										0.3		0.3
Herzer	2011		0	2.3		CRF	NDUFAF2	p.Trp3X	Austrian		N	0.12	0.59		2	2			AT	N	N				0			2.2						2.2													1.2		2.2
Case 1		M	0.4	0.8		INF	NDUFAF2	Deleted AF2 protein	Lebanese		Y	0.2			2	1			AT	N	N				0.4			0.8															0.8				0.4
Saada	2009	M	0	0.2		LA	NDUFAF3	p.Gly77Arg	Muslim	family 2	Y	0.23			1				34	N																0
Saada	2009	F	0	0.2		LA	NDUFAF3	p.Gly77Arg	Muslim		Y	0.4	0.39		0				AT	N																0
Saada	2009	F	0.1	0.2		LA	NDUFAF3	p.Arg122Pro	Arab-Muslim		Y	0.6	0.18		0	2			AT	N				1						0.1		0.1					0.1						0.1						0.1
Saada	2009	M	0.2	0.3		RF	NDUFAF3	p.Met1Trp/p.Arg122Pro	Jewish		N		0.33		1				AT	N																								0.2
Saada	2008	F	0	0.8		LA	NDUFAF4	p.Leu65Pro	Arab-Muslim	family 3	Y				3				AT	N					0			0.5	0.5	0.5	0.5	0.5	0.5	0.5	0.5	0.5	0	0.5		0.5							0.5		0.5
Saada	2008	M	0	1		LA	NDUFAF4	p.Leu65Pro	Arab-Muslim		Y				3				AT	N					0			0.5	0.5	0.5	0.5	0.5	0.5		0.5	0.5	0	0.5		0.5								0.5
Saada	2008	F	0	0		LA	NDUFAF4	p.Leu65Pro	Arab-Muslim		Y	0.17	0.42		3				AT	N
Saada	2008	F	0	0		LA	NDUFAF4	p.Leu65Pro	Arab-Muslim		Y				3				AT	N
Saada	2008	F	0	9			NDUFAF4	p.Leu65Pro	Arab-Muslim		Y				3				AT	N					0			0.5	0.5	0.5	0.5	0.5	0.5	0.5	0.5	0.5	0	0.5		0.5			0.5				0.5		0.5
Saada	2008	M	0	0.8		LA	NDUFAF4	p.Leu65Pro	Arab-Muslim		Y	0.17	0.32		3				AT	N					0			0.5	0.5	0.5	0.5	0.5	0.5		0.5	0.5	0	0.5									0.5
Saada	2008	M	0	1.5		LA	NDUFAF4	p.Leu65Pro	Arab-Muslim		Y		0.67		1				AT	N					0			0.5	0.5	0.5	0.5	0.5	0.5	0.5	0.5	0.5	0	0.5		0.5
Saada	2008	M	0	1.3		LA	NDUFAF4	p.Leu65Pro	Arab-Muslim		Y		0.21		3				AT	N					0			0.5	0.5	0.5	0.5	0.5	0.5	0.5		0.5	0	0.5		0.5	0.5	0.5	0.5
Saada	2008	F	0	0		LA	NDUFAF4	p.Leu65Pro	Arab-Muslim		Y	0.14	0.18		3				AT	N
Haack	2010	F	0	0.1		CRF	ACAD9	p.Phe44Ile/p.Arg266Gln				0.14	0.32		1																0
Haack	2010	M	0		5		ACAD9	p.Phe44Ile/p.Arg266Gln					0.38		1																								0
Haack	2010	F	0	12		CM	ACAD9	p.Arg266Gln/p.Arg417Cys				0.13			1																0							0
Haack	2010	F	0	2		CM	ACAD9	p.Ala326Pro/p.Arg532Trp				0.26			1																0
Nouws	2101	F	0				ACAD9	p.Arg518H	Canada		N	0.31			3	1	1												0.7	0									18
Nouws	2010	F	0.3	0.5		MOF	ACAD9	p.Glu413Lys	Thai/German		N	0.6																	0.3	0.3	0.4
Gerards	2011	F	4				ACAD9	p.Arg127Glut/p.Arg467Trp	Dutch		Y		0.4		1																								4
Fassone	2010	M	0		10		FOXRED1	p.Arg352W	Iranian-Jewish		Y	0.07			2	2			AT	N			1							0			0				0							1					2
Calvo	2010	M	1		22		FOXRED1	p.Q232X/p.N430S					0.09	RRF	3				31	N						1									4		6						10	10
Calvo	2010	M	2		8		NUBPL	p.Gly56Arg			N		0.19	RRF					AT	N					2	2								8		8		2					2				2	2
Sugiana	2008	M	0	0		CRF	c20orf7	p.Leu229Pro	Egyptian		Y	0.21	0.21		1				35	Low		1
Gerards	2010	M	3		29		c20orf7	p.Pro193Lys	Maroccan	family 4	Y	0.36	0.06			2									6									3	6	5
Gerards	2010	M	3		23		c20orf7	p.Pro193Lys	Maroccan		Y	0.48	0.33																					3		5
Saada	2011	M	1	5.9		RF	c20orf7	p.Gly250Val	Ashkenazi-Jew	family 5	Y	0.25		AT	1	1	1		36+5	Low						1	1.6			0			1.6	2.2			2.2				1.6		5		2.2		1		2.2
Saada	2011	F	2.5		7.5		c20orf7	p.Gly250Val	Ashkenazi-Jew		Y				0										2.5				2.5	2.5	2.5		2.5	2.5		2.5	2.5			2.5					2.5
Saada	2011	F	1		5		c20orf7	p.Gly250Val	Ashkenazi-Jew	family 6	Y				0											1			1	1							1		3									1
Saada	2011	F	1.5		6.5		c20orf7	p.Gly250Val	Ashkenazi-Jew		Y				1										1.5				1.5	1.5	1.5	1.5	1.5		1.5	1.5	1.5		3	1.5
Saada	2011	M	0.3		3		c20orf7	p.Gly250Val	Ashkenazi-Jew		Y				3										0.3			0.3	0.3	0.3	0.3		0.3	0.3	0.3	0.3	0.3		3	0.3							0.3
Pagliarini	2008	F	0.8	2.9		CRF	C8orf38	p.Gln99Arg	Libanese	family 7	Y	1	0.3														0.8									0.8	0.8	0.8			0.8		0.8
Pagliarini	2008	M	0.6		1.8		C8orf38	p.Gln99Arg	Libanese		Y		0.3														0.6									0.6	0.6	0.6			0.6		0.6
Fernandez-Moreira	2007	M	0.3	1.2		RF	NDUFA1	p.Gly8Arg				0.2	0.17		1				AT	N	N				0.3		1.1								0.6		0.6										0.6
Fernandez-Moreira	2007	M	0.5		10		NDUFA1	p.Arg37Ser				0.3	0.7												0.5											9	3							9					6
Potluri	2009	M	1.5		38		NDUFA1	p.Gly32Arg		family 8	N	0.0533333													1.5		3.5					20	16	13					20		3	30	5				10
Potluri	2009	M	1.5		33		NDUFA1	p.Gly32Arg			N	0.1			1	0									1.5								16	7	10		5	5	10		5		10	10			10
Mayr	2011	F	0.9		5		NDUFA1	p.Gly32Arg	Caucasian		N	0.357143			2				AT	N	N							y									4
Hoefs	2008	M	0	0.9		CRF	NDUFA2	IVS2+5G>A	Turkish		Y	0.2	0.36						AT	N	N						0.6																0.6						0.3
Hoefs	2011	M	0	1.9		MOF	NDUFA10	Translation start codon lost/p.GLn142Arg				0.07	0.29		3										0.8				0.8					0.8			0						1.5
Berger	2008		0	0		LA	NDUFA11	Truncated protein		family 9	Y		0.08						AT	Low
Berger	2008		0	0.1		LA	NDUFA11	Truncated protein			Y		0.2						AT	Low
Berger	2008		0.3	1.5		INF, LA	NDUFA11	Truncated protein	Israeli-Bedoun	family 10	Y		0.29		3				AT	Low			1		0.3			0.3									0.3						0.3
Berger	2008		0.3	4		INF, LA	NDUFA11	Truncated protein	Israeli-Bedoun		Y								AT	N			1		0.3			0.3									0.3										0.3
Berger	2008		0.2		0.5		NDUFA11	Truncated protein	Israeli-Bedoun		Y								AT	N			1		0.3			0.3									0.3												0.3
Ostergaard	2011	F	0.7		10		NDUFA12	p.Arg178X	Pakistani		Y								AT	N						0.7	2	2	2							2	2	2
Benit	2001	M	0.3	0.8		BD	NDUFS1	p.Asp252Trp			N				2				AT	N					0.3												0.3										0.6		0.6
Benit	2001	M	0.1	0.4			NDUFS1	p.Arg241Trp			N				2				AT	N									0.1							0.2	0.1
Benit	2001	M	0				NDUFS1	p.Met707Val	Portugese		N				2				AT	N			1						0					0			0
Martin	2005	F	0.7	1.2		RF	NDUFS1	p.Leu231Val	Spanish		N	0.25		AT2F	1	0			AT	N									0.7				0.7	1.2		0.7	0.7										0.7
Pagniez-Mammeri	2010		0.2	1.5			NDUFS1	p.Val228Ala/p.Asp252Gly					0.05		3	1							1		0.2		0.2		0.2	0.2	0.2			1		1	0.2												0.6
Hoefs	2010	F	0.7	12			NDUFS1	p Arg557X/p.Asp619Asn			N	0.27	0.27							Low			1				0.7							0.7								0.7
Hoefs	2010	M	0.3	0.6			NDUFS1	p Arg408Cys			Y	0.2	0.2																	0.3		0.3					0.3			0.3
Hoefs	2010	F	0.4	2			NDUFS1	p.211delGlu/p.Val228Ala			N	0.23	0.24		0				AT	N					1		1.2		1.2	1.2						1.2											0.4
Ferreira	2011	F	1		4		NDUFS1	p.Thr595Ala			Y	0.24			1	1			AT	N							1					1.1	1	1.1		1
Ferreira	2011	M	0.5		2.5		NDUFS1	p.Thr595Ala			Y	0.04			2										0.5									1.1		1.1
Loeffen	2001	M	0.5	2			NDUFS2	p.Arg228Gln		family 11	Y	0.4	0.39		3	2			AT	N	N						0.6					0.6				0.6	0.6										0.6		0.6
Loeffen	2001	F	0	1.5			NDUFS2	p.Arg228Gln			Y		0.55		3												0		0					0			0												0
Loeffen	2001	M	0	0			NDUFS2	p.Pro229Gln				0.24	0.36		3
Loeffen	2001	M	0.6	1.5			NDUFS2	p.Ser413Pro	Arab-Christian	family 12	Y				2											0.6			0.6								0.6				0.6						0.6		0.6
Loeffen	2001	M	0.8	3			NDUFS2	p.Ser413Pro	Arab-Christian		Y	0.69	0.55		3														0.8								0.8										0.8		0.8
Loeffen	2001	M	0	2			NDUFS2	p.Ser413Pro	Arab-Christian		Y				3
Tuppen	2011	F	0	1.8		CH	NDUFS2	p.Met292Thr	Caucasian		N				3	2			AT	N					0.7		1		0.3	0	1						0.7										0.7
Tuppen	2011	F	0.3	0.8		CH	NDUFS2	p.Met292Thr		family 13	Y				1	2			AT										0.3	0.3	0.8			0.7			0.3										0.3
Tuppen	2011	F	0.5	0.8			NDUFS2	p.Met292Thr											AT		N													0.6
Tuppen	2011	F	0		11.8		NDUFS2	p.Met292Thr			N															0				0						5		11.6		5	8		6
Tuppen	2011	F	0	0.4		CRF, LA	NDUFS2	p.Met292Thr			N				3			1	36	Low	N
Tuppen	2011	F	0.1	0.3		RF	NDUFS2	p.Met292Thr	Pakistani		Y	0.3				2			AT	Low									0.1														0.1
Tuppen	2011	M	1.4		11.9		NDUFS2	p.Met292Thr							1	1									1.4				1.4	1.4											1.4						1.4		1.4
Marin	2011	M	0.5	3.5		RF	NDUFS2	p.Phe84Leu/p.Glu104Ala	Caucasian	family 16	N	0.6			0	0			AT										0.5					2.5	2.5		2.5				2.5						2.5
Marin	2011	F	1		17		NDUFS2	p.Phe84Leu/p.Glu104Ala	Caucasian		N								AT															5	5						5						5		5
Benit	2003	M	9	12.5		MOF	NDUFS3	p.Thr145Ile/p.Arg199Trp	Reunion		N	0.4	0.16			1			AT	N														9		9													9
Heuvel	1998		0.7	1.3			NDUFS4	p.Pro79Leu/p.Arg102His																	1.1				0.7								0.7						1.1
Budde	2000	F	0	0.3		RF	NDUFS4	p.Trp96X			N				2	2	1		AT	N									0	0							0
Budde	2000	M	0.1	0.3		CRF	NDUFS4	p.Arg106X			Y			RRF, LPA	1	1	1		AT			1								0.3		0.3					0.1
Papa	2001	M	0	1.3			NDUFS4	p.Arg106X			N
Petruzzella	2001		0	0.6		CH	NDUFS4	p.Tryp44X			N	0.35	0.16		1				AT						0		0		0								0						0
Budde	2003	F	0.3	0.7		RF	NDUFS4	p.Trp15X	Turkish		Y	0.1	0.3	LPA	1	1	0	1	AT						0.3						0.4						0.3						0.4					0.3
Benit	2003	F	0.1	0.3			NDUFS4	IVS1-1G>A	Maroccan	family 17	Y				1				AT	N	N									0.1		0.1					0.1											0.1
Benit	2003	F	0.2				NDUFS4	IVS1-1G>A	Maroccan		Y	0.8			1	1			AT	Low	N				0.2												0.2
Anderson	2008	M	0.3	0.8			NDUFS4	p.154kfs34	Ashkenazi Jews	family 18	N	0.88		AF	3	2			AT	N	N						0.5		0.3	0.3	0.5		0.3				0.3								0.3			0.3
Anderson	2008	F	0.4	0.5		RF	NDUFS4	p.154kfs34	Ashkenazi Jews										34	N										0.5			0.4				0.4											0.4
Anderson	2008	M	0.5	0.8			NDUFS4	p.154kfs34	Ashkenazi Jews						1				34	N									0.7								0.5	0.5							0.7			0.5
Leshinsky-Silver	2009	M	0.7	2.3		RF	NDUFS4	pAsp119His/p.Lys154 fs	Ashkenazi Jews		N	0.54							AT		N					1.5	0.7							2.2	2.2	1	1.5				2.2			0.7		2.2		1
Calvo	2010	M	0.3	0.4		SD	NDUFS4	p.S34IfsX4/?	Caucasian/Indian		N	0.03	0.15		2																						0.3						0.3				0.3
Calvo	2010	M	0.3	0.3			NDUFS4	p.K154NfsX34/p.S34IfsX4			N	0.08	0.16		1	1											0.3										0.3
Kirby	2004	M	0	0		CH	NDUFS6	Truncated protein	Australian		Y		0.14		3				AT													0											0				0
Kirby	2004	F	0	0		CH	NDUFS6	Truncated protein	Turkish	family 19	Y		0.08		2				AT													0											0				0
Kirby	2004	F	0	0		CH	NDUFS6	Truncated protein	Turkish		Y				2				AT													0											0				0
Spiegel	2009	F	0	0		LA	NDUFS6	p.Cys115Tyr	Jew-Caucasian		N								N												0
Spiegel	2009	M	0	0		LA	NDUFS6	p.Cys115Tyr	Jew-Caucasian		N				2	2		1	N	N	N
Spiegel	2009	F	0	0		LA	NDUFS6	p.Cys115Tyr	Jew-Caucasian		N			LPA, AM	3	2				N												0					0
Triepels	1999	M	0.7	4.9		RF	NDUFS7	p.Val122Met	Dutch	family 20	N	0.05			1	1												2.2		2.2							2.5				2.2						2.5		2.5
Triepels	1999	M	0.9	5			NDUFS7	p.Val122Met	Dutch		N	0.78	0.72		1												3			3				3		3	3				3.3
Lebon	2007	F	1.3				NDUFS7	p.Arg145His	Tunesian		Y		0.63	AT2F	2	1			AT	N						1.3		1.3									1.3	1.3
Lebon	2007	M	0.3	0.5		BD	NDUFS7	Creation of new splice site - truncated protein	Turkish		Y	0.38	0.68		3				AT	N								0.3	0.3							0.3	0.3						0.3
Case 2		M	1.1	3.2		RF	NDUFS7	p.Val122Met	Dutch		N	0.45			2												1		1.1								1.1								1.5		1.1
Case 3		M	0.8		10		NDUFS7	p.Val122Met	Dutch		N	0.14	0.78		1	1			AT	N	N					0.8				5.2		2.3		2.4	2.4	2.4				7	2				2.4		2	6
Loeffen	1998	M	0	0.2		CRF	NDUFS8	p.Pro79Leu/p.Arg102His	Dutch		N	0.39	0.69	RNT1F	1	2			AT	N	N									0		0.1		0.1		0.1	0.1						0.1				0.1
Procaccio	2004	F	7.5		9		NDUFS8	p.Pro85Leu/p.Gly413Ala			N	0.31			0		1		AT								7.5									7.5					7.5						7.5
Calvo	2010	M	0.7	1.2		INF	NDUFS8	p.Gly154Ser	Sudanese		N	0.08	0.21		1												0.7	0.7
Schuelke	1999	M	0.3	1.16		AP	NDUFV1	p.Thr423Met	Dutch	family 21	N	0.8	0.62		2	2	1		AT	N						0.3	0.4		0.3	0.3						0.3	0.4							0.4				0.3
Schuelke	1999	M	0.4	1.41		AP	NDUFV1	p.Thr423Met	Dutch		N	0.84			1	1	1		AT	N					0.8		0.4										0.4							0.4				0.4
Schuelke	1999	F	0.5				NDUFV1	p.Ala341Val			N				0				N						0.5		1									1								0.5
Benit	2001	M	1	3		LA	NDUFV1	p.Glu214KLys	French		N				1												1.4														1		1		1.4		1.4	1.4
Benit	2001	F	0.5	1.5		LA	NDUFV1	p.Ala432Pro	French		N				2				AT	N												1.5					0.5
Benit	2001	M	0.4				NDUFV1	p.TyrY204Cys/p.Cys206Gly	French		N	0.32			2				AT	N						0.7											0.7				0.7				0.7	0.7		0.4
Laugel	2007	M	0.1		13		NDUFV1	p.Cys206Gly/p.Tyr204Cys	Caucasian		N	0.31		LPA, AM	3	2									0.7				0.1	0.8		0.7		1	5	5	0.7	0.7			2				0.6	0.6		0.6
Breningstall	2008	F	0.6		2.8		NDUFV1	p.Arg286Cys		family 22	Y	0.38		LPA, RNT1F					AT	N					2.8				2.8				0.8			0.6	0.8									0.8			2.8
Breningstall	2008	M	0.9		1.5		NDUFV1	p.Arg286Cys			Y																0.9										1.5
Zafeiriou	2008	F	0.7		9		NDUFV1	p.Arg257Gln/p.Ala211Val	European		N	0.12	0.3		0				N								0.7	0.7						0.7	0.7													0.8
Calvo	2010	F	0	0.3		RF	NDUFV1	p.Glu377Lys	Lebanese		Y	0.11	0.2		3										0				0	0
Vilain	2011	M	0.3	0.4			NDUFV1	p.Arg386His	Maroccan	family 23	Y				1				AT	N	N								0.3		0.3			0.3			0.3										0.3
Vilain	2011	F	0.3	0.7			NDUFV1	p.Arg386His	Maroccan		Y			LPA, AM	2				AT	N	N									0.4							0.3										0.3
Marin	2011	M	2.7		9		NDUFV1	p.Arg286Cys	Souteast-Asian	family 24	N		0.82		1				AT								3.2	3.2						3.2		2.7												3.2
Marin	2011	M	0.7		3.6		NDUFV1	p.Arg286Cys	Souteast-Asian		N								36														1.1		1.1	1.1	1.1				1.1						0.7
Marin	2011	F	1.1		7		NDUFV1	p.Set251SefsX44	Caucasian		N								AT									1.1					1.2	1.2	1.2	1.2	1.2	1.2					1.2				1.2		7
Case 4		M	0.7		2.4		NDUFV1	p.Ser56Pro/p.Thr423Met			N	0.5	0.584229												0.7		0.7	0.7			0.7			0.7							0.7
Benit	2003	M	0	0.2		CM	NDUFV2	Truncated protein	African		Y	0.5	0.77		1				AT	N									0	0							0
Mean			0.6	1.7	10.8							0.326625	0.348546		1.7	1,3									0.8	0.9	1.2	0.9	0.6	0.7	0.6	1.5	2.3	2.3	2.4	2.1	0.9	1.7	8	2.3	2.5	8.6	1.8	3.4	1.4	1.2	1.4	1.2	2.3
Median			0	0.8	9							0.285	0.3		2	1									0.5	0.8	0.9	0.5	0.5	0.4	0.5	0.5	0.6	1.1	1.2	1	0.4	0.7	4	0.5	2	1.9	0.6	0.9	1.4	0.8	0.6	0.6	0.8
Number of observations			130	90	33							68	59		96	34	9	5		64	18	2	7	1	39	14	32	23	44	38	21	23	20	36	19	41	78	19	9	12	23	4	27	10	9	5	44	18	26
Maximum			9	13.5	38							1	0.82		3	2									6	2	8	3	3	5	3	20	16	13	10	9	6	12	20	8	8	30	10	10	3	2	10	6	11
Minimum			0	0	0.5							0.03	0.05		0	0									0	0	0	0.3	0	0	0	0	0	0	0	0	0	0	0	0.3	0.5	0.5	0	0.2	0.3	0.6	0	0.4	0
[truncated: 26 more columns]

## Sheet: Blad2
1st author	Year of publication	Gender	Age at presentation (years)	Age of death (years)	Alive at age (years)	Cause of death	Gene	Mutation	Origin	Family	Consanguinity	CI muscle (% of lowest normal value)	CI fibroblasts (% of lowest normal value)	Muscle histology	Serum lactate increased?	Lactaat CSF increased?	Alanine increased? (>450 μmol/l)	Excretion of TCA intermediates in urine	Gestational age (at term (AT) or in weeks)	Birth weight (normal (N) or in grams)	APGAR	Dysmorphisms	Microcephaly	Macrocephaly	Psychomotor retardation	Pure motor retardation	Developmental regression	Deterioration with infections	Failure to thrive	Feeding problems	Encephalopathy	Lethargy	Irritability	Pyramidal signs and symptoms	Extrapyramidal signs and symptoms	Dys-/hypertonia	Hypotonia	Muscle weakness	Exercise intolerance	Dystrophy	Ataxia	Neuropathy	Epilepsy	Myoclonic epilepsy	Ptosis	Ophthalmoplegia	Nystagmus	Strabismus, conjugation probl	Optic atrophy, pale optic disc
Mean			0.630534	1.73264	10.6455							0.337976	0.350189												0.802564	0.864286	1.26774	0.933333	0.613636	0.702703	0.57	1.50435	2.32	2.27222	2.3	2.0925	0.868354	1.71579	8	2.25833	2.45652	8.55	1.78519	3.4	1.36667	1.22	1.42889	1.23333	2.396
Median			0.3	0.8	8							0.285	0.3		163	1.35294									0.5	0.75	0.9	0.6	0.5	0.4	0.5	0.5	0.6	1.1	1.15	1	0.5	0.7	4	0.5	2	1.85	0.6	0.85	1.4	0.8	0.6	0.55	0.8
Number of observations			131	91	33							64	53		96	34	9	5				2	6	1	39	14	31	24	44	37	20	23	20	36	20	40	79	19	9	12	23	4	27	10	9	5	45	18	25
Maximum			9	13.5	38							1.04	0.82		3	2			36	0	0	1	1	1	6	2	7.5	3.2	2.8	5.2	2.5	20	16	13	10	9	6	11.6	20	8	8	30	10	10	2.5	2.2	10	6	11
Minimum			0	0	0.5							0.03	0.06		0	0			31	0	0	1	1	1	0	0	0	0.3	0	0	0	0	0	0	0.3	0	0	0	0	0.3	0.5	0.5	0	0.2	0.3	0.6	0	0.1	0
[truncated: 26 more columns]
